# Supplementary material for: Evidence Gaps in Clinical Trials of Pharmacologic Treatment for H1-Antihistamine-Refractory Chronic Spontaneous Urticaria: A Systematic Review and Future Perspectives
Source: Pharmaceuticals (Basel). 2022 Oct 10;15(10):1246. doi: 10.3390/ph15101246 (PMC9607405; doi:10.3390/ph15101246)
Supplement: Supplementary file 1 [file pharmaceuticals-15-01246-s001.zip]

Archive with 1 entries (1 files):
- pharmaceuticals-1886699-supplementary.pdf
